# Supplementary material for: Ecofriendly Synthesis of Magnetic Composites Loaded on Rice Husks for Acid Blue 25 Decontamination: Adsorption Kinetics, Thermodynamics, and Isotherms
Source: Molecules. 2023 Oct 17;28(20):7124. doi: 10.3390/molecules28207124 (PMC10608902; doi:10.3390/molecules28207124)
Supplement: Supplementary file 1 [file molecules-28-07124-s001.zip]

Archive with 1 entries (1 files):
- molecules-2613081-supplementary.pdf
